# Supplementary material for: Mutual fitness benefits arise during coevolution in a nematode‐defensive microbe model
Source: Evol Lett. 2018 May 28;2(3):246–56. doi: 10.1002/evl3.58 (PMC6121859; doi:10.1002/evl3.58)
Supplement: Supplementary file 1 — Figure S1. Survival of ancestral C. elegans after S. aureus parasite exposure, following pre‐colonisation by ancestral or coevolved E. faecalis. Figure S2. Gut colonisation by S.aureus in ancestral and coevolved nematode populations. Figure S3. Evolution of host susceptibility to the defensive mutualist (black) for fixed levels of conferred protection. Figure S4. Qualitative coevolutionary outcomes as the shape of the host and defensive mutualist trade‐offs are varied (hosts infected by the parasite can recover and reproduce). Figure S5. Quantitative coevolutionary outcomes for (A, C) hosts and (B, D) defensive mutualists as the strength of the cost functions vary. [file EVL3-2-246-s001.zip]

Archive with 2 entries (2 files):
- evl358-sup-0001-SuppMat.docx
- model_code.cpp
