# Supplementary material for: Mutual fitness benefits arise during coevolution in a nematode‐defensive microbe model
Source: Evol Lett. 2018 May 28;2(3):246–56. doi: 10.1002/evl3.58 (PMC6121859; doi:10.1002/evl3.58)
Supplement: Supplementary file 1 — Figure S1. Survival of ancestral C. elegans after S. aureus parasite exposure, following pre‐colonisation by ancestral or coevolved E. faecalis. Figure S2. Gut colonisation by S.aureus in ancestral and coevolved nematode populations. Figure S3. Evolution of host susceptibility to the defensive mutualist (black) for fixed levels of conferred protection. Figure S4. Qualitative coevolutionary outcomes as the shape of the host and defensive mutualist trade‐offs are varied (hosts infected by the parasite can recover and reproduce). Figure S5. Quantitative coevolutionary outcomes for (A, C) hosts and (B, D) defensive mutualists as the strength of the cost functions vary. [file EVL3-2-246-s001.zip › model_code.cpp]

/*************************************************
 * mutualismcoevo1.cpp
 *
 * The text file "mutualismcoevo1.txt" records the following at
 * each evolutionary timestep:
 *
 * Columns 1-N: Frequency of host phenotypes
 * Columns (N+1)-(2*N): Frequency of defensive mutualist phenotypes
 *
 * The authors accept no responsibility or liability for any loss or damage
 * arising from the use of this code.
 *
 * v1.0
 * 23/05/2017
 *************************************************************************/

#include <iostream>
#include <fstream>
#include <math.h>
#include <stdlib.h>

/***********************************
 * Model parameters
 ***********************************/
#define A 1.0 /* Maximum per-capita host birth rate*/
#define B0 0.5 /* Natural mortality */
#define C1 0.2 /* Defensive mutualist cost parameter 1 */
#define C2 2.0 /* Defensive mutualist cost parameter 2 */
#define D 1.0 /* Strength of host strategy */
#define F_M 1.0 /* Impact of disease on fecundity of I_M */
#define F_P 0.0 /* Impact of disease on fecundity of I_P */
#define F_MP 0.0 /* Impact of disease on fecundity of I_MP */
#define G 0.02 /* Host cost parameter */
#define Q 0.5 /* Density-dependence on birth rate */
#define ALPHA_M 0.01 /* Disease-associated mortality for defensive mutualist */
#define ALPHA_P 1.0 /* Disease-associated mortality for parasite */
#define BETA1_0 5.0 /* Base transmission rate for defensive mutualist */
#define BETA2_0 5.0 /* Base transmission rate for parasite */
#define GAMMA_M 0.0 /* Recovery rate from defensive mutualist */
#define GAMMA_P 0.0 /* Recovery rate from parasite */

/******************************************
 * Parameters for solver
 ******************************************/
#define MAXTIME 100 /* Duration for ecological dynamics */
#define N 51 /* Number of host and parasite phenotypes */
#define N0 (2*N+2*N*N) /* Number of equations */
#define HSTART 0.0 /* Initial host phenotype */
#define MSTART 0.0 /* Initial defensive mutualist phenotype */
#define NEVOL 2000 /* Number of iterations (evolutionary timesteps) */
#define EPSILON 1e-9 /* Extinction tolerance */

/***********************************
 * Runge-Kutta parameters
 ***********************************/
#define MAXSTEPS 1e5 /* Maximum number of steps for ODE solver */
#define EPS 1e-4 /* ODE solver tolerance */
#define TINY 1e-6 /* Constant value for solver */
#define b21 0.2
#define b31 3.0/40.0
#define b32 9.0/40.0
#define b41 0.3
#define b42 -0.9
#define b43 1.2
#define b51 -11.0/54.0
#define b52 2.5
#define b53 -70.0/27.0
#define b54 35.0/27.0
#define b61 1631.0/55296
#define b62 175.0/512.0
#define b63 575.0/13824.0
#define b64 44275.0/110592
#define b65 253.0/4096.0
#define c1 37.0/378.0
#define c3 250.0/621.0
#define c4 125.0/594.0
#define c6 512.0/1771.0
#define dc5 -277.00/14336

/*************************************
 * Function prototypes
 *************************************/
void ad(double **xout, double *traits, double beta_M[][N], double *beta_MP, double *B);
void my_rungkut(double *S, double I_M[][N], double *I_P, double I_MP[][N], double beta_M[][N], double *beta_MP, int nh, int nm, int *host_ind, int *mut_ind, double *B);
void rkqs(double *S, double I_M[][N], double *I_P, double I_MP[][N], double *dSdt, double dI_Mdt[][N], double *dI_Pdt, double dI_MPdt[][N], double *h, double *hnext, double *Sscale, double I_Mscale[][N], double *I_Pscale, double I_MPscale[][N], double beta_M[][N], double *beta_MP, int nh, int nm, int *host_ind, int *mut_ind, double *B);
void rkck(double *S, double I_M[][N], double *I_P, double I_MP[][N], double *dSdt, double dI_Mdt[][N], double *dI_Pdt, double dI_MPdt[][N], double *Sout, double I_Mout[][N], double *I_Pout, double I_MPout[][N], double *Serr, double I_Merr[][N], double *I_Perr, double I_MPerr[][N], double h, double beta_M[][N], double *beta_MP, int nh, int nm, int *host_ind, int *mut_ind, double *B);
void dynamic(double *S, double I_M[][N], double *I_P, double I_MP[][N], double beta_M[][N], double *beta_MP, double *dSdt, double dI_Mdt[][N], double *dI_Pdt, double dI_MPdt[][N], int nh, int nm, int *host_ind, int *mut_ind, double *B);
double FMAX(double, double);
double FMIN(double, double);
double** array_maker(int rows, int cols);
void free_array(double **array, int rows);

/***************************************
 * Main program
 ***************************************/
int main (int argc, char* argv[]) {
    
    double traits[N], beta_M[N][N], beta_MP[N], B[N], mcost, **xout, temp;
    int i, j;
    char filename[100];
    clock_t t;
    
    /* Create output file */
    sprintf(filename, "mutualismcoevo1.txt");
    std::cout << "filename:" << filename << "\n";
    std::ifstream infile(filename);
    if(infile.good()) {
        std::cout << "File already exists, deleting file...\n";
        remove(filename);
        std::cout << "Deleted\n";
    }
    std::ofstream out(filename, std::ios::app);
    if (!out){
        std::cout << "Cannot create file\n";
        exit(1);
    }
        
    /* Initialise discretised trait values */
    for (i=0; i<N; i++) {
        traits[i]=(double)i/(N-1);       
        B[i]=B0*exp(G*traits[i]);      
    }
    
    /* Transmission functions */
    for (i=0; i<N; i++) {
        beta_MP[i] = BETA2_0*(1-traits[i]);
        mcost = (1-C1*(1-exp(C2*traits[i]))/(1-exp(C2)));
        for (j=0; j<N; j++){
            beta_M[j][i] = BETA1_0*(1+D*traits[j])*mcost;
        }
    }
    
    /* Call adaptive dynamics routine (main solver) */
    xout = array_maker(2*N,NEVOL);
    ad(xout,traits,beta_M,beta_MP,B);
    
    /* Output to file */
    for (i=0; i<NEVOL; i++) {
        for (j=0; j<2*N; j++) {
            out << xout[j][i] << " ";
        }
        out << "\n";
    }
    free_array(xout,2*N);
}

/***************************************
 * Adaptive dynamics function
 ***************************************/
void ad(double **xout, double *traits, double beta_M[][N], double *beta_MP, double *B){
    
    double S[N], I_M[N][N], I_P[N], I_MP[N][N], hstrains[N], mstrains[N];
    double  rtype, r0, r1, r2, htotal, mtotal, xcum, temp, ptemp;
    int host_ind[N], mut_ind[N], mflag, Hflag, Mflag;
    int i, j, evol_count, nh, nm, mutator, HSTART0, MSTART0;
    
    Hflag=0;
    Mflag=0;
    HSTART0=0;
    MSTART0=0;
    
    /* Initialise population numbers */
    for (i=0; i<N; i++){
        S[i] = 0.0;
        I_P[i] = 0.0;
        if(Hflag==0 && traits[i]>=HSTART){
            HSTART0=i;
            Hflag=1;
        }
        if(Mflag==0 && traits[i]>=MSTART){
            MSTART0=i;
            Mflag=1;
        }
        for (j=0; j<N; j++){
            I_M[i][j] = 0.0;
            I_MP[i][j] = 0.0;
        }
    }    
    S[HSTART0] = 1.0;
	I_M[HSTART0][MSTART0]=0.1;
    I_P[HSTART0] = 0.1;
	I_MP[HSTART0][MSTART0]=0.1;
    
    nh = 1;
    nm = 1;
    host_ind[0] = HSTART0;
    mut_ind[0] = MSTART0;
    
    /* Main loop */
    for (evol_count=0; evol_count<NEVOL; evol_count++) {
        
        /* Call ODE solver */        
        my_rungkut(S,I_M,I_P,I_MP,beta_M,beta_MP,nh,nm,host_ind,mut_ind,B);
        
        /* Display progress */
        if(evol_count%100==0){
            std::cout << "Timer=" << evol_count << ". Hosts:" << nh << ". Defensive mutualists:" << nm << "\n";
        }
        
        /* Check for extinct phenotypes */
        for (i=0; i<N; i++)	{   
            hstrains[i] = 0;
            mstrains[i] = 0;
        }
        for (i=0; i<nh; i++) {
            if (S[host_ind[i]]<EPSILON){
                S[host_ind[i]]=0;
            }
            else{
                hstrains[host_ind[i]] = S[host_ind[i]];
            }
            hstrains[host_ind[i]] += I_P[host_ind[i]];
            for (j=0; j<nm; j++) {
                if (I_M[host_ind[i]][mut_ind[j]]<EPSILON){
                    I_M[host_ind[i]][mut_ind[j]]=0;
                }
                else{
                    hstrains[host_ind[i]]+=I_M[host_ind[i]][mut_ind[j]];
                    mstrains[mut_ind[j]]+=I_M[host_ind[i]][mut_ind[j]];
                }
                if (I_MP[host_ind[i]][mut_ind[j]]<EPSILON){
                    I_MP[host_ind[i]][mut_ind[j]]=0;
                }
                else{
                    hstrains[host_ind[i]]+=I_MP[host_ind[i]][mut_ind[j]];
                    mstrains[mut_ind[j]]+=I_MP[host_ind[i]][mut_ind[j]];
                }
            }
        }
        
        /* Record which phenotypes are present */
        nh = 0;
        nm = 0;
        htotal = 0;
        mtotal = 0;
        for (i=0; i<N; i++)	{            
            if(hstrains[i]>0){
                htotal+=hstrains[i];
                host_ind[nh]=i;
                nh++;
            }
            if(mstrains[i]>0){
                mtotal+=mstrains[i];
                mut_ind[nm]=i;
                nm++;
            }
        }
        
        /* Check if defensive mutualist has been driven extinct */
        if(nm==0){
            /* Store frequencies */
            for (j=evol_count;j<NEVOL;j++){
                for (i=0; i<N; i++) {
                    xout[i][j]=hstrains[i]/htotal;
                }
                for (i=0; i<N; i++) {
                    xout[i+N][j]=mstrains[i]/mtotal;
                }
            }            
            printf("Breaking - defensive mutualist driven extinct\n");
            break;
        }
        
        /* Store frequencies */
        for (i=0; i<N; i++) {
            xout[i][evol_count]=hstrains[i]/htotal;
        }
        for (i=0; i<N; i++) {
            xout[i+N][evol_count]=mstrains[i]/mtotal;
        }
        
        /* Mutation routine */
        r0=double(rand())/RAND_MAX;
        r1=double(rand())/RAND_MAX;
        xcum = 0.0;
        if(r0<0.5){ /* Host mutates */
            for (i=0; i<nh; i++) {
                xcum+=hstrains[host_ind[i]];
                if (r1 < xcum/htotal) {	/* Find which strains will mutate */
                    mutator=host_ind[i];
                    break;
                }
            }
            
            r2=double(rand())/RAND_MAX;
            if (mutator==(N-1) || (r2<0.5 && mutator>0)){	/* Mutate up or down? */
                S[mutator-1] = S[mutator]/10.0;
                I_P[mutator-1] = I_P[mutator]/10.0;
                for (i=0; i<nm; i++){
                    I_M[mutator-1][mut_ind[i]]+=I_M[mutator][mut_ind[i]]/10.0;
                    I_MP[mutator-1][mut_ind[i]]+=I_M[mutator][mut_ind[i]]/10.0;
                }
                mflag=1;
                for(i=0;i<nh;i++){
                    if(host_ind[i]==(mutator-1)){
                        mflag=0;
                        break;
                    }
                }
                if(mflag>0){
                    host_ind[nh]=mutator-1;
                    nh++;
                }
            }
            else if (mutator==0 || (r2>0.5 && mutator<N-1)){
                S[mutator+1] = S[mutator]/10.0;
                I_P[mutator+1] = I_P[mutator]/10.0;
                for (i=0; i<nm; i++){
                    I_M[mutator+1][mut_ind[i]]+=I_M[mutator][mut_ind[i]]/10.0;
                    I_MP[mutator+1][mut_ind[i]]+=I_M[mutator][mut_ind[i]]/10.0;
                }
                mflag=1;
                for(i=0;i<nh;i++){
                    if(host_ind[i]==(mutator+1)){
                        mflag=0;
                        break;
                    }
                }
                if(mflag>0){
                    host_ind[nh]=mutator+1;
                    nh++;
                }
            }
        }
        else{ /* Defensive mutualist mutates */
            for (i=0; i<nm; i++) {
                xcum+=mstrains[mut_ind[i]];
                if (r1 < xcum/mtotal) {	/* Find which strains will mutate */
                    mutator=mut_ind[i];
                    break;
                }
            }
            
            r2=double(rand())/RAND_MAX;
            if (r2<0.5 && mutator>0){	/* Mutate up or down? */
                for (i=0; i<nh; i++){
                    I_M[host_ind[i]][mutator-1]+=I_M[host_ind[i]][mutator]/10.0;
                    I_MP[host_ind[i]][mutator-1]+=I_MP[host_ind[i]][mutator]/10.0;
                }
                mflag=1;
                for(i=0;i<nm;i++){
                    if(mut_ind[i]==(mutator-1)){
                        mflag=0;
                        break;
                    }
                }
                if(mflag>0){
                    mut_ind[nm]=mutator-1;
                    nm++;
                }
            }
            else if (r2>0.5 && mutator<N-1){
                for (i=0; i<nh; i++){
                    I_M[host_ind[i]][mutator+1]+=I_M[host_ind[i]][mutator]/10.0;
                    I_MP[host_ind[i]][mutator+1]+=I_MP[host_ind[i]][mutator]/10.0;
                }
                mflag=1;
                for(i=0;i<nm;i++){
                    if(mut_ind[i]==(mutator+1)){
                        mflag=0;
                        break;
                    }
                }
                if(mflag>0){
                    mut_ind[nm]=mutator+1;
                    nm++;
                }
            }
        }
    }
}


/*****************************************
 * ODE solver
 ****************************************/
void my_rungkut (double *S, double I_M[][N], double *I_P, double I_MP[][N], double beta_M[][N], double *beta_MP, int nh, int nm, int *host_ind, int *mut_ind, double *B){
    
    int i,j,exitflag,count;
    double maxsteps,t;
    double hnext[1], h[1], Sscale[N], I_Mscale[N][N], I_Pscale[N], I_MPscale[N][N];
    double dSdt[N], dI_Mdt[N][N], dI_Pdt[N], dI_MPdt[N][N];
    
    /* Other params */
    exitflag = 0;
    count=0;
    h[0] = 1e-3;
    hnext[0] = 1e-3;
    t=0;
    
    /* Main loop: */
    do{
        /* This ensures the final step lands us on the final time point */
        if(1.1*hnext[0]>(MAXTIME-t)){
            hnext[0] = MAXTIME-t;
            h[0] = MAXTIME-t;
            t=MAXTIME;
        }
        else{
            h[0] = hnext[0];
            t+=h[0];
        }
        if(t==MAXTIME) {
            exitflag=1;
        }
        
        /* This is where the equations are first solved */
        dynamic(S,I_M,I_P,I_MP,beta_M,beta_MP,dSdt,dI_Mdt,dI_Pdt,dI_MPdt,nh,nm,host_ind,mut_ind,B);
        
        /* Adjust the step size to maintain accuracy */        
        for (i=0; i<nh; i++){
            Sscale[host_ind[i]]=fabs(S[host_ind[i]])+fabs(dSdt[host_ind[i]]*(*h))+TINY;
            I_Pscale[host_ind[i]] = fabs(I_P[host_ind[i]])+fabs(dI_Pdt[host_ind[i]]*(*h))+TINY;
            for (j=0; j<nm; j++){
                I_Mscale[host_ind[i]][mut_ind[j]]=fabs(I_M[host_ind[i]][mut_ind[j]])+fabs(dI_Mdt[host_ind[i]][mut_ind[j]]*(*h))+TINY;
                I_MPscale[host_ind[i]][mut_ind[j]]=fabs(I_MP[host_ind[i]][mut_ind[j]])+fabs(dI_MPdt[host_ind[i]][mut_ind[j]]*(*h))+TINY;
            }
        }        
        rkqs(S,I_M,I_P,I_MP,dSdt,dI_Mdt,dI_Pdt,dI_MPdt,h,hnext,Sscale,I_Mscale,I_Pscale,I_MPscale,beta_M,beta_MP,nh,nm,host_ind,mut_ind,B);
        count++;
                
        for (i=0; i<nh; i++){
            S[host_ind[i]]=FMAX(0,S[host_ind[i]]);
            I_P[host_ind[i]] = FMAX(0,I_P[host_ind[i]]);
            for (j=0; j<nm; j++){
                I_M[host_ind[i]][mut_ind[j]]=FMAX(0,I_M[host_ind[i]][mut_ind[j]]);
                I_MP[host_ind[i]][mut_ind[j]]=FMAX(0,I_MP[host_ind[i]][mut_ind[j]]);
            }
        }
    }while(count<(MAXSTEPS-1) && t<=MAXTIME && exitflag==0);
}

/*****************************************
 * This generates the adaptive step-size
 ****************************************/
void rkqs(double *S, double I_M[][N], double *I_P, double I_MP[][N], double *dSdt, double dI_Mdt[][N], double *dI_Pdt, double dI_MPdt[][N], double *h, double *hnext, double *Sscale, double I_Mscale[][N], double *I_Pscale, double I_MPscale[][N], double beta_M[][N], double *beta_MP, int nh, int nm, int *host_ind, int *mut_ind, double *B)
{
    double Stemp[N], I_Mtemp[N][N], I_Ptemp[N], I_MPtemp[N][N], Serr[N], I_Merr[N][N], I_Perr[N], I_MPerr[N][N];
    double htemp,errmax;
    int i,j;
    
    for(;;)
    {
        rkck(S,I_M,I_P,I_MP,dSdt,dI_Mdt,dI_Pdt,dI_MPdt,Stemp,I_Mtemp,I_Ptemp,I_MPtemp,Serr,I_Merr,I_Perr,I_MPerr,*h,beta_M,beta_MP,nh,nm,host_ind,mut_ind,B);
        errmax= 0.0;
        for (i=0; i<nh; i++){
            errmax= FMAX(errmax, fabs(Serr[host_ind[i]]/Sscale[host_ind[i]]));
            errmax= FMAX(errmax, fabs(I_Perr[host_ind[i]]/I_Pscale[host_ind[i]]));
            for (j=0; j<nm; j++){
                errmax= FMAX(errmax, fabs(I_Merr[host_ind[i]][mut_ind[j]]/I_Mscale[host_ind[i]][mut_ind[j]]));
                errmax= FMAX(errmax, fabs(I_MPerr[host_ind[i]][mut_ind[j]]/I_MPscale[host_ind[i]][mut_ind[j]]));
            }
        }
        errmax/= EPS;
        if(errmax<=1.0) break;
        htemp= 0.9*(*h)*pow(errmax,-0.25);
        *h= (*h>=0.0 ? FMAX(htemp,0.1*(*h)) : FMIN(htemp,0.1*(*h)));
    }
    if(errmax > 1.89E-4) {
        *hnext= 0.9*(*h)*pow(errmax,-0.2);
    }
    else {
        *hnext= 5.0*(*h);
    }
    
    for (i=0; i<nh; i++){
        S[host_ind[i]]=Stemp[host_ind[i]];
        I_P[host_ind[i]]= I_Ptemp[host_ind[i]];
        for (j=0; j<nm; j++){
            I_M[host_ind[i]][mut_ind[j]]=I_Mtemp[host_ind[i]][mut_ind[j]];
            I_MP[host_ind[i]][mut_ind[j]]=I_MPtemp[host_ind[i]][mut_ind[j]];
        }
    }
}

/*****************************************
 * This is the standard RK solver
 ****************************************/
void rkck(double *S, double I_M[][N], double *I_P, double I_MP[][N], double *dSdt, double dI_Mdt[][N], double *dI_Pdt, double dI_MPdt[][N], double *Sout, double I_Mout[][N], double *I_Pout, double I_MPout[][N], double *Serr, double I_Merr[][N], double *I_Perr, double I_MPerr[][N], double h, double beta_M[][N], double *beta_MP, int nh, int nm, int *host_ind, int *mut_ind, double *B)
{
    int i,j;
	double Stemp[N], I_Mtemp[N][N], I_Ptemp[N], I_MPtemp[N][N];
	double S_k1[N], S_k2[N], S_k3[N], S_k4[N], S_k5[N], S_k6[N];
	double I_M_k1[N][N], I_M_k2[N][N], I_M_k3[N][N], I_M_k4[N][N], I_M_k5[N][N], I_M_k6[N][N];
    double I_P_k1[N], I_P_k2[N], I_P_k3[N], I_P_k4[N], I_P_k5[N], I_P_k6[N];
	double I_MP_k1[N][N], I_MP_k2[N][N], I_MP_k3[N][N], I_MP_k4[N][N], I_MP_k5[N][N], I_MP_k6[N][N];
    double dc1=c1-2825.0/27648.0,dc3=c3-18575.0/48384.0,dc4=c4-13525.0/55296.0,
    dc6=c6-0.25;
	  
    for (i=0; i<nh; i++){
        Stemp[host_ind[i]] = S[host_ind[i]] + b21*h*dSdt[host_ind[i]];
        I_Ptemp[host_ind[i]] = I_P[host_ind[i]] + b21*h*dI_Pdt[host_ind[i]];
        for (j=0; j<nm; j++){
            I_Mtemp[host_ind[i]][mut_ind[j]] = I_M[host_ind[i]][mut_ind[j]] + b21*h*dI_Mdt[host_ind[i]][mut_ind[j]];
            I_MPtemp[host_ind[i]][mut_ind[j]] = I_MP[host_ind[i]][mut_ind[j]] + b21*h*dI_MPdt[host_ind[i]][mut_ind[j]];
        }
    }
    
    dynamic(Stemp,I_Mtemp,I_Ptemp,I_MPtemp,beta_M,beta_MP,S_k2,I_M_k2,I_P_k2,I_MP_k2,nh,nm,host_ind,mut_ind,B);
    for (i=0; i<nh; i++){
        Stemp[host_ind[i]] = S[host_ind[i]]+h*(b31*dSdt[host_ind[i]]+b32*S_k2[host_ind[i]]);
        I_Ptemp[host_ind[i]] = I_P[host_ind[i]]+h*(b31*dI_Pdt[host_ind[i]]+b32*I_P_k2[host_ind[i]]);
        for (j=0; j<nm; j++){
            I_Mtemp[host_ind[i]][mut_ind[j]] = I_M[host_ind[i]][mut_ind[j]]+h*(b31*dI_Mdt[host_ind[i]][mut_ind[j]]+b32*I_M_k2[host_ind[i]][mut_ind[j]]);
            I_MPtemp[host_ind[i]][mut_ind[j]] = I_MP[host_ind[i]][mut_ind[j]]+h*(b31*dI_MPdt[host_ind[i]][mut_ind[j]]+b32*I_MP_k2[host_ind[i]][mut_ind[j]]);
        }
    }
    
    dynamic(Stemp,I_Mtemp,I_Ptemp,I_MPtemp,beta_M,beta_MP,S_k3,I_M_k3,I_P_k3,I_MP_k3,nh,nm,host_ind,mut_ind,B);
    for (i=0; i<nh; i++){
        Stemp[host_ind[i]]= S[host_ind[i]]+h*(b41*dSdt[host_ind[i]]+b42*S_k2[host_ind[i]]+b43*S_k3[host_ind[i]]);
        I_Ptemp[host_ind[i]]= I_P[host_ind[i]]+h*(b41*dI_Pdt[host_ind[i]]+b42*I_P_k2[host_ind[i]]+b43*I_P_k3[host_ind[i]]);
        for (j=0; j<nm; j++){
            I_Mtemp[host_ind[i]][mut_ind[j]]= I_M[host_ind[i]][mut_ind[j]]+h*(b41*dI_Mdt[host_ind[i]][mut_ind[j]]+b42*I_M_k2[host_ind[i]][mut_ind[j]]+b43*I_M_k3[host_ind[i]][mut_ind[j]]);
            I_MPtemp[host_ind[i]][mut_ind[j]]= I_MP[host_ind[i]][mut_ind[j]]+h*(b41*dI_MPdt[host_ind[i]][mut_ind[j]]+b42*I_MP_k2[host_ind[i]][mut_ind[j]]+b43*I_MP_k3[host_ind[i]][mut_ind[j]]);
        }
    }
    
    dynamic(Stemp,I_Mtemp,I_Ptemp,I_MPtemp,beta_M,beta_MP,S_k4,I_M_k4,I_P_k4,I_MP_k4,nh,nm,host_ind,mut_ind,B);
    for (i=0; i<nh; i++){
        Stemp[host_ind[i]]= S[host_ind[i]]+h*(b51*dSdt[host_ind[i]]+b52*S_k2[host_ind[i]]+b53*S_k3[host_ind[i]]+b54*S_k4[host_ind[i]]);
        I_Ptemp[host_ind[i]]= I_P[host_ind[i]]+h*(b51*dI_Pdt[host_ind[i]]+b52*I_P_k2[host_ind[i]]+b53*I_P_k3[host_ind[i]]+b54*I_P_k4[host_ind[i]]);
        for (j=0; j<nm; j++){
            I_Mtemp[host_ind[i]][mut_ind[j]]= I_M[host_ind[i]][mut_ind[j]]+h*(b51*dI_Mdt[host_ind[i]][mut_ind[j]]+b52*I_M_k2[host_ind[i]][mut_ind[j]]+b53*I_M_k3[host_ind[i]][mut_ind[j]]+b54*I_M_k4[host_ind[i]][mut_ind[j]]);
            I_MPtemp[host_ind[i]][mut_ind[j]]= I_MP[host_ind[i]][mut_ind[j]]+h*(b51*dI_MPdt[host_ind[i]][mut_ind[j]]+b52*I_MP_k2[host_ind[i]][mut_ind[j]]+b53*I_MP_k3[host_ind[i]][mut_ind[j]]+b54*I_MP_k4[host_ind[i]][mut_ind[j]]);
        }
    }
    
    dynamic(Stemp,I_Mtemp,I_Ptemp,I_MPtemp,beta_M,beta_MP,S_k5,I_M_k5,I_P_k5,I_MP_k5,nh,nm,host_ind,mut_ind,B);
    for (i=0; i<nh; i++){
        Stemp[host_ind[i]]= S[host_ind[i]]+h*(b61*dSdt[host_ind[i]]+b62*S_k2[host_ind[i]]+b63*S_k3[host_ind[i]]+b64*S_k4[host_ind[i]]+b65*S_k5[host_ind[i]]);
        I_Ptemp[host_ind[i]]= I_P[host_ind[i]]+h*(b61*dI_Pdt[host_ind[i]]+b62*I_P_k2[host_ind[i]]+b63*I_P_k3[host_ind[i]]+b64*I_P_k4[host_ind[i]]+b65*I_P_k5[host_ind[i]]);
        for (j=0; j<nm; j++){
            I_Mtemp[host_ind[i]][mut_ind[j]]= I_M[host_ind[i]][mut_ind[j]]+h*(b61*dI_Mdt[host_ind[i]][mut_ind[j]]+b62*I_M_k2[host_ind[i]][mut_ind[j]]+b63*I_M_k3[host_ind[i]][mut_ind[j]]+b64*I_M_k4[host_ind[i]][mut_ind[j]]+b65*I_M_k5[host_ind[i]][mut_ind[j]]);
            I_MPtemp[host_ind[i]][mut_ind[j]]= I_MP[host_ind[i]][mut_ind[j]]+h*(b61*dI_MPdt[host_ind[i]][mut_ind[j]]+b62*I_MP_k2[host_ind[i]][mut_ind[j]]+b63*I_MP_k3[host_ind[i]][mut_ind[j]]+b64*I_MP_k4[host_ind[i]][mut_ind[j]]+b65*I_MP_k5[host_ind[i]][mut_ind[j]]);
        }
    }
    
    dynamic(Stemp,I_Mtemp,I_Ptemp,I_MPtemp,beta_M,beta_MP,S_k6,I_M_k6,I_P_k6,I_MP_k6,nh,nm,host_ind,mut_ind,B);
    for (i=0; i<nh; i++){
        Sout[host_ind[i]]= S[host_ind[i]]+h*(c1*dSdt[host_ind[i]]+c3*S_k3[host_ind[i]]+c4*S_k4[host_ind[i]]+c6*S_k6[host_ind[i]]);
        Serr[host_ind[i]]= h*(dc1*dSdt[host_ind[i]]+dc3*S_k3[host_ind[i]]+dc4*S_k4[host_ind[i]]+dc5*S_k5[host_ind[i]]+dc6*S_k6[host_ind[i]]);
        I_Pout[host_ind[i]]= I_P[host_ind[i]]+h*(c1*dI_Pdt[host_ind[i]]+c3*I_P_k3[host_ind[i]]+c4*I_P_k4[host_ind[i]]+c6*I_P_k6[host_ind[i]]);
        I_Perr[host_ind[i]]= h*(dc1*dI_Pdt[host_ind[i]]+dc3*I_P_k3[host_ind[i]]+dc4*I_P_k4[host_ind[i]]+dc5*I_P_k5[host_ind[i]]+dc6*I_P_k6[host_ind[i]]);
        for (j=0; j<nm; j++){
            I_Mout[host_ind[i]][mut_ind[j]]= I_M[host_ind[i]][mut_ind[j]]+h*(c1*dI_Mdt[host_ind[i]][mut_ind[j]]+c3*I_M_k3[host_ind[i]][mut_ind[j]]+c4*I_M_k4[host_ind[i]][mut_ind[j]]+c6*I_M_k6[host_ind[i]][mut_ind[j]]);
            I_Merr[host_ind[i]][mut_ind[j]]= h*(dc1*dI_Mdt[host_ind[i]][mut_ind[j]]+dc3*I_M_k3[host_ind[i]][mut_ind[j]]+dc4*I_M_k4[host_ind[i]][mut_ind[j]]+dc5*I_M_k5[host_ind[i]][mut_ind[j]]+dc6*I_M_k6[host_ind[i]][mut_ind[j]]);
            I_MPout[host_ind[i]][mut_ind[j]]= I_MP[host_ind[i]][mut_ind[j]]+h*(c1*dI_MPdt[host_ind[i]][mut_ind[j]]+c3*I_MP_k3[host_ind[i]][mut_ind[j]]+c4*I_MP_k4[host_ind[i]][mut_ind[j]]+c6*I_MP_k6[host_ind[i]][mut_ind[j]]);
            I_MPerr[host_ind[i]][mut_ind[j]]= h*(dc1*dI_MPdt[host_ind[i]][mut_ind[j]]+dc3*I_MP_k3[host_ind[i]][mut_ind[j]]+dc4*I_MP_k4[host_ind[i]][mut_ind[j]]+dc5*I_MP_k5[host_ind[i]][mut_ind[j]]+dc6*I_MP_k6[host_ind[i]][mut_ind[j]]);
        }
    }
}

/**************************************************************************
 * Population dynamics function 
 *************************************************************************/
void dynamic(double *S, double I_M[][N], double *I_P, double I_MP[][N], double beta_M[][N], double *beta_MP, double *dSdt, double dI_Mdt[][N], double *dI_Pdt, double dI_MPdt[][N], int nh, int nm, int *host_ind, int *mut_ind, double *B){
	
	int i, j;
    double popsum, I_Psum;
    double I_MHsum[N], I_MPHsum[N], I_MPsum[N], I_MPPsum[N], gamSsum[N], gamI_Psum[N], lambda1[N][N], S_I_M_infections[N], I_P_I_M_infections[N];
	
    /* Population sums */
    popsum = 0;
    I_Psum = 0;
    for (i=0; i<nh; i++) {
        I_MHsum[host_ind[i]] = 0;
        I_MPHsum[host_ind[i]] = 0;
        popsum += S[host_ind[i]];
        I_Psum += I_P[host_ind[i]];
    }
    popsum += I_Psum;
    for (i=0; i<nm; i++) {
        I_MPsum[mut_ind[i]] = 0;
        I_MPPsum[mut_ind[i]] = 0;
    }
    for (i=0; i<nh; i++) {
        for (j=0; j<nm; j++) {
            I_MHsum[host_ind[i]]+=I_M[host_ind[i]][mut_ind[j]];
            I_MPHsum[host_ind[i]]+=I_MP[host_ind[i]][mut_ind[j]];
            I_MPsum[mut_ind[j]]+=I_M[host_ind[i]][mut_ind[j]];
            I_MPPsum[mut_ind[j]]+=I_MP[host_ind[i]][mut_ind[j]];
        }
        popsum += I_MHsum[host_ind[i]];
        popsum += I_MPHsum[host_ind[i]];
        I_Psum += I_MPHsum[host_ind[i]];
    }
    
    /* Recovery  */
    for (i=0; i<nh; i++) {
        gamSsum[host_ind[i]]=GAMMA_P*I_P[host_ind[i]];
        gamI_Psum[host_ind[i]]=0;
        for (j=0; j<nm; j++) {
            gamSsum[host_ind[i]]+=GAMMA_M*I_M[host_ind[i]][mut_ind[j]];
            gamI_Psum[host_ind[i]]+=GAMMA_M*I_MP[host_ind[i]][mut_ind[j]];
        }
    }
    
    /* Infections by P1 */
    for (i=0; i<nh; i++) {
        S_I_M_infections[host_ind[i]] = 0;
        I_P_I_M_infections[host_ind[i]] = 0;
        for (j=0; j<nm; j++) {
            lambda1[host_ind[i]][mut_ind[j]] = beta_M[host_ind[i]][mut_ind[j]]*(I_MPsum[mut_ind[j]]+I_MPPsum[mut_ind[j]]);
            S_I_M_infections[host_ind[i]] += lambda1[host_ind[i]][mut_ind[j]]*S[host_ind[i]];
            I_P_I_M_infections[host_ind[i]] += lambda1[host_ind[i]][mut_ind[j]]*I_P[host_ind[i]];
        }
    }
    
    /* These are the ODEs to solve */
    for (i=0; i<nh; i++) {
        dSdt[host_ind[i]] = (A-Q*popsum)*(S[host_ind[i]]+F_M*I_MHsum[host_ind[i]]+F_P*I_P[host_ind[i]]+F_MP*I_MPHsum[host_ind[i]]) - B[host_ind[i]]*S[host_ind[i]] - S_I_M_infections[host_ind[i]] - BETA2_0*I_Psum*S[host_ind[i]] + gamSsum[host_ind[i]];
        dI_Pdt[host_ind[i]] = BETA2_0*I_Psum*S[host_ind[i]] - (ALPHA_P + B[host_ind[i]] + GAMMA_P)*I_P[host_ind[i]] - I_P_I_M_infections[host_ind[i]] + gamI_Psum[host_ind[i]];
        for (j=0; j<nm; j++) {
            dI_Mdt[host_ind[i]][mut_ind[j]] = beta_M[host_ind[i]][mut_ind[j]]*(I_MPsum[mut_ind[j]]+I_MPPsum[mut_ind[j]])*S[host_ind[i]] - (ALPHA_M + B[host_ind[i]] + GAMMA_M + beta_MP[mut_ind[j]]*I_Psum)*I_M[host_ind[i]][mut_ind[j]] + GAMMA_P*I_MP[host_ind[i]][mut_ind[j]];
            dI_MPdt[host_ind[i]][mut_ind[j]] = beta_M[host_ind[i]][mut_ind[j]]*(I_MPsum[mut_ind[j]]+I_MPPsum[mut_ind[j]])*I_P[host_ind[i]] + beta_MP[mut_ind[j]]*I_Psum*I_M[host_ind[i]][mut_ind[j]] - (ALPHA_M + ALPHA_P + B[host_ind[i]] + GAMMA_M + GAMMA_P)*I_MP[host_ind[i]][mut_ind[j]];
        }
    }
}

/***************************************
 * Simple max function
 ***************************************/
double FMAX(double l, double r)
{
    if(l>r)return l;
    else   return r;
}

/***************************************
 * Simple min function
 ***************************************/
double FMIN(double l, double r)
{
    if(l<r)return l;
    else   return r;
}

/***************************************
 * Make 2D double array
 ***************************************/
double** array_maker(int rows, int cols) {
    
    double** new_array;
    new_array = (double**) malloc(rows*sizeof(double*));
    for (int i = 0; i < rows; i++)
        new_array[i] = (double*) malloc(cols*sizeof(double));
    
    return new_array;
}

/***************************************
 * Free 2D double array
 ***************************************/
void free_array(double **array, int rows) {
    
    for (int i = 0; i < rows; i++) free(array[i]);
    free(array);
}
